# Supplementary material for: Application of BRAFO-Tiered Approach for Risk–Benefit Assessment of Nut Consumption in Chinese Adults
Source: Foods. 2025 Oct 14;14(20):3498. doi: 10.3390/foods14203498 (PMC12564558; doi:10.3390/foods14203498)
Supplement: Supplementary file 1 [file foods-14-03498-s001.zip]

Archive with 1 entries (1 files):
- foods-3907928-supplementary.pdf
